# Supplementary material for: DNA bipedal motor walking dynamics: an experimental and theoretical study of the dependency on step size
Source: Nucleic Acids Res. 2017 Dec 27;46(3):1553–61. doi: 10.1093/nar/gkx1282 (PMC5814849; doi:10.1093/nar/gkx1282)
Supplement: Supplementary Data [file gkx1282_supp.zip]

Archive with 3 entries (3 files):
- foot_up.avi
- gkx1282_Supp.pdf
- leg_placing_reaction.avi
